# Supplementary material for: Child and Adult Care Food Program: Family Childcare Home Providers’ Perceptions of Impacts of Increased Meal and Snack Reimbursement Rates during the COVID-19 Pandemic
Source: Nutrients. 2024 Sep 25;16(19):3241. doi: 10.3390/nu16193241 (PMC11478229; doi:10.3390/nu16193241)
Supplement: Supplementary file 1 [file nutrients-16-03241-s001.zip]

Archive with 1 entries (1 files):
- nutrients-3183585-supplementary.pdf
